# Supplementary material for: Evidence for the Concerted Evolution between Short Linear Protein Motifs and Their Flanking Regions
Source: PLoS One. 2009 Jul 8;4(7):e6052. doi: 10.1371/journal.pone.0006052 (PMC2702822; doi:10.1371/journal.pone.0006052)
Supplement: Text S1 — Dataset of functional instances. List of the 116 instances, classified per structural class with phylogeny, sequence and motif identifiers. (0.00 MB TXT) [file pone.0006052.s001.txt]

protein DIS - module DIS		
TF314303	LIG_SH3_5	O15147	389
TF325994	LIG_14-3-3_3	P35568	267
TF106174	LIG_14-3-3_3	P56524	629
TF324293	LIG_AP2alpha_2	P42566	692
TF324293	LIG_AP2alpha_2	P42567	629
TF314861	LIG_AP2alpha_2	Q05140	400
TF320471	LIG_CtBP	P35712	424
TF315309	LIG_CtBP	Q03112	584
TF324293	LIG_AP2alpha_2	P42566	709
TF106461	LIG_EH1	P02836	174
TF324293	LIG_AP2alpha_2	P42566	672
TF106174	LIG_CtBP	Q99N13	19
TF319589	LIG_CtBP	Q96JN0	173
TF318482	MOD_PIKK_1	P11831	432
TF300785	LIG_RB	P51531	1294
TF324293	LIG_AP2alpha_2	P42566	737
TF101235	LIG_PCNA	P07276	995
TF106496	TRG_NES_CRM1_1	P25054	163
TF323952	LIG_COP1	P17535	241
TF314861	LIG_AP2alpha_2	Q05140	474
TF313876	LIG_Clathr_ClatBox_1	Q91VZ6	192
TF106496	TRG_NES_CRM1_1	P25054	67
TF316358	LIG_SH3_1	P10636	565
TF106427	LIG_RB	P29374	957
TF331342	LIG_CtBP	Q8IX07	792
TF325994	LIG_SH2_GRB2	P35570	896
TF330809	TRG_NES_CRM1_1	P61925	36
TF325994	LIG_14-3-3_3	P35568	638
TF323952	MOD_PIKK_1	P05412	246
TF331759	LIG_CtBP	O60315	859
TF318445	TRG_NES_CRM1_1	O35973	488
TF334173	TRG_LysEnd_APsAcLL_1	P16070	708
TF331660	LIG_RRM_PRI_1	Q9CW46	400
TF101103	MOD_PIKK_1	O60934	340
TF101166	LIG_RB	P05205	61
TF331759	LIG_CtBP	O60315	785
TF325994	LIG_SH2_PTP2	P35570	1179
TF106174	LIG_CtBP	Q9UQL6	57
TF106174	LIG_CtBP	Q8C2B3	16
TF101171	LIG_APCC_Dbox_1	O93355	32
TF325994	LIG_14-3-3_3	P35568	371
protein DIS - module GLOB		
TF105306	MOD_PIKK_1	Q00987	392
TF314861	LIG_PIP2_ANTH_1	Q05140	28
TF323952	LIG_MAPK_1	P05412	32
TF325994	MOD_CK2_1	P35570	96
protein GLOB - module DIS		
TF105115	LIG_14-3-3_1	Q99683	963
TF335892	TRG_LysEnd_APsAcLL_1	P04235	138
TF324918	TRG_LysEnd_GGAAcLL_1	Q99523	826
TF105044	TRG_ER_KDEL_1	P36604	660
TF300460	TRG_LysEnd_APsAcLL_1	Q04656	1483
TF102033	LIG_SH3_2	P27986	308
TF300540	TRG_PTS1	P04040	523
TF105137	LIG_MAPK_1	P06784	9
TF300416	TRG_LysEnd_APsAcLL_1	O15118	1271
TF106381	TRG_ER_KDEL_1	P09103	506
TF101051	LIG_CYCLIN_1	Q99741	94
TF300618	TRG_ER_KDEL_1	P27797	414
TF105137	LIG_MAPK_1	Q02750	3
TF105135	LIG_MAPK_1	P45985	40
TF105042	LIG_TPR	P17156	630
TF102033	LIG_SH3_1	P27986	88
protein GLOB - module GLOB		
TF335892	MOD_TYR_ITAM	P19377	146
TF105115	LIG_RB	Q99683	916
TF105122	LIG_MAPK_2	P28562	339
TF315491	MOD_CMANNOS	P27918	199
TF101004	LIG_RB	P24385	5
TF315491	MOD_CMANNOS	P27918	385
TF315491	MOD_CMANNOS	P27918	382
TF315491	MOD_CMANNOS	P27918	83
TF315491	MOD_CMANNOS	P27918	318
TF315491	MOD_CMANNOS	P27918	196
TF105331	LIG_APCC_Dbox_1	Q96GD4	314
TF101211	MOD_PIKK_1	Q8AY27	2
TF315491	MOD_CMANNOS	P27918	321
TF315491	MOD_CMANNOS	P27918	139
protein	MIXED - module DIS
TF105351	LIG_SH3_2	P35465	13	
TF105165	LIG_AP2alpha_2	Q27974	674	
TF105165	LIG_AP2alpha_2	Q27974	579	
TF105165	LIG_AP2alpha_2	Q27974	605	
TF101065	LIG_APCC_KENbox_2	Q12834	96	
TF313542	LIG_Clathr_ClatBox_1	P49418	351	
TF313542	LIG_AP2alpha_1	P49418	324	
TF105568	LIG_CYCLIN_1	P06400	873	
TF316520	LIG_HP1_1	O00268	762	
TF101089	LIG_APCC_Dbox_1	P53350	336	
TF105165	LIG_Clathr_ClatBox_1	Q27974	496	
TF330534	TRG_LysEnd_APsAcLL_1	P50895	604	
TF101081	MOD_PIKK_1	O14757	342	
TF106101	TRG_NES_CRM1_1	P04637	339	
TF106101	MOD_SUMO	P04637	385	
TF106101	MOD_PIKK_1	P04637	12
TF315430	MOD_PKB_1	P22736	346
TF332149	TRG_LysEnd_GGAAcLL_1	O75074	764
TF105566	LIG_CYCLIN_1	Q01094	90
TF101081	MOD_PIKK_1	O14757	314
TF106101	LIG_MDM2	P04637	19
TF300772	MOD_PIKK_1	P49736	105
TF106510	MOD_PIKK_1	P06536	524
TF314605	LIG_Clathr_ClatBox_1	O00203	818
TF313542	LIG_Clathr_ClatBox_2	P49418	381
TF101002	LIG_APCC_Dbox_1	P18606	40
TF105842	LIG_PCNA	Q03834	27
TF101056	LIG_APCC_KENbox_2	P30307	150
TF315028	LIG_PCNA	P12887	21
TF101087	LIG_CYCLIN_1	O14731	486
TF318574	TRG_LysEnd_GGAAcLL_2	Q9UJY5	355
protein MIXED - module GLOB		
TF332780	LIG_RGD	P04004	64
TF318283	MOD_SUMO	P46061	525
TF300901	LIG_MAPK_2	P23396	77
TF330851	LIG_SH2_STAT5	P10912	566
TF333209	MOD_PIKK_1	P54274	216
TF330851	LIG_SH2_STAT5	P10912	534
TF101201	MOD_PIKK_1	P18887	368
TF105722	LIG_RB	P35251	662
TF330851	LIG_SH2_STAT5	P10912	627
TF101066	LIG_CYCLIN_1	Q8UWJ8	445
